# Supplementary material for: Geological Substrate Effects on Teucrium montanum L. (Lamiaceae) Morphological Traits: Geometric Morphometrics Approach
Source: Plants (Basel). 2023 Jun 19;12(12):2381. doi: 10.3390/plants12122381 (PMC10301171; doi:10.3390/plants12122381)
Supplement: Supplementary file 1 [file plants-12-02381-s001.zip]

Archive with 1 entries (1 files):
- plants-2425135-supplementary.pdf
